# Supplementary material for: Gas Chromatography–Mass Spectrometry Quantification of 1,1-Dimethylhydrazine Transformation Products in Aqueous Solutions: Accelerated Water Sample Preparation
Source: Molecules. 2021 Sep 22;26(19):5743. doi: 10.3390/molecules26195743 (PMC8510043; doi:10.3390/molecules26195743)
Supplement: Supplementary file 1 [file molecules-26-05743-s001.zip]

Archive with 1 entries (1 files):
- molecules-1371596-supplementary.pdf
